# Supplementary material for: Increased Extracellular Adenosine in Radiotherapy-Resistant Breast Cancer Cells Enhances Tumor Progression through A2AR-Akt-β-Catenin Signaling
Source: Cancers (Basel). 2021 Apr 27;13(9):2105. doi: 10.3390/cancers13092105 (PMC8123845; doi:10.3390/cancers13092105)
Supplement: Supplementary file 1 [file cancers-13-02105-s001.zip]

Archive with 1 entries (1 files):
- cancers-1189560-supplementary.pdf
